# Supplementary material for: Isolation and Characterization of a Biosurfactant Producing Strain Planococcus sp. XW-1 from the Cold Marine Environment
Source: Int J Environ Res Public Health. 2022 Jan 11;19(2):782. doi: 10.3390/ijerph19020782 (PMC8776024; doi:10.3390/ijerph19020782)
Supplement: Supplementary file 1 [file ijerph-19-00782-s001.zip]

Archive with 1 entries (1 files):
- ijerph-1496809-supplementary.pdf
